# Supplementary material for: Sustainable Low-Cost Phosphorus Recovery Using Nanostructured Materials with Reusability Potential
Source: Nanomaterials (Basel). 2023 Mar 24;13(7):1167. doi: 10.3390/nano13071167 (PMC10097266; doi:10.3390/nano13071167)
Supplement: Supplementary file 1 [file nanomaterials-13-01167-s001.zip]

Archive with 1 entries (1 files):
- nanomaterials-2280361-supplementary.pdf
